# Supplementary material for: Deregulation of linc-PINT in acute lymphoblastic leukemia is implicated in abnormal proliferation of leukemic cells
Source: Oncotarget. 2018 Feb 5;9(16):12842–52. doi: 10.18632/oncotarget.24401 (PMC5849178; doi:10.18632/oncotarget.24401)
Supplement: Supplementary file 2 [file oncotarget-09-12842-s002.xlsx]

## Sheet: Hoja1
Table S1. Characteristics of ALL cell lines used in this study.
	Name	Cell Type	Disease	Age (years)	Genes Expressed	Cytogenetics
B-ALL	TOM-1	B cell precursor leukemia	Philadelphia chromosome-positive acute lymphoblastic leukemia (ALL)	54	Fusion gene BCR-ABL1 (e1-a2)	Human hyperdiploid karyotype with 7% polyploidy - 47(47-48)<2n>X, -X, +8, +16, del(7)(p14), der(9)del(9)(q13q34)t(9;22)(q34;q11), der(22)t(9;22)(q34;q11) - carries t(9;22) effecting BCR-ABL1 rearrangement
	697	B cell precursor leukemia	Acute Lymphoblastic Leukemia (cALL)	12	Fusion gene TCF3-PBX (E2A-PBX)	Human near diploid karyotype - 46(45-48)<2n>XY, t(1;19)(q23;p13), del(6)(q21)
	MY	-	la-Philadelphia Acute biphenotypic leukemia	-	Novel P180BCR/ABL fusion protein	der(9)t(9;22)(q34;q11), t(2;3)(p16;q29), t(X;12)(p11.2;p13)
	NALM-20	B cell precursor leukemia	Acute Undifferentiated Leukemia	62	Fusion gene BCR-ABL1 (e1-a2)	Human hyperdiploid karyotype; 48(45-48)<2n>XY, +8, +8, inv(4)(p14q35), del(8)(p12)x2, t(9;22)(q34;q11); carries t(9;22) effecting BCR-ABL1 rearrangement
	SEM	B cell precursor leukemia	Acute Lymphoblastic Leukemia (ALL)	5	t(4;11) MLL-AFF1 (MLL-AF4)	Human hypodiploid karyotype with 1.5% polyploidy - 45(40-46)<2n>XX, -13, t(4;11)(q21;q23), del(7)(p14) - carries t(4;11) with breakpoints at AFF1 (AF4) and ML
	REH	B cell precursor leukemia	Acute Lymphoblastic Leukemia (ALL)	15	t(12;21) ETV6-RUNX1 (TEL-AML1) fusion gene	Human pseudodiploid karyotype - 46(44-47)<2n>X, -X, +16, del(3)(p22), t(4;12;21;16)(q32;p13;q22;q24.3)-inv(12)(p13q22), t(5;12)(q31-q32;p12), der(16)t(16;21)(q24.3;q22) - sideline with inv(5)der(5)(p15q31),+18 - carries t(12;21) and del(12) producing respective ETV6-RUNX1 (TEL-AML1) fusion and deletion of residual ETC6 (TEL)
	TANOUE	B cell leukemia	Childhood B acute lymphoblastic leukemia	11	12% polyploidy	Human hyperdiploid karyotype with 12% polyploidy - 47/48<2n>X, -Y/XYqh+, +7, +14, dup(1)(q21.1/21.2q23.1/23.2), t(2;4)(q2?2;q2?5), del(6)(q27), t(8;14)(q24;q32), del(13)(q34), add(22)(q13) - extensive subclonal variation - carries t(8;14), +7, and dup(1q) typical of B-ALL/Burkitt lymphoma
T-ALL	MOLT-4	T lymphoblast	Acute Lymphoblastic Leukemia (ALL)	19	TdT	Human cell line with the hypertetraploid chromosome number. The 6q- and t(7;7) were paired; and the i(17q) was single. Most normal chromosomes had four copies per cell except for the paired N7, X and Y, and two to three copies for N17.
	HSB2	T lymphoblast	Acute Lymphoblastic Leukemia (ALL)	11	-	Human pseudodiploid karyotype with 4% polyploidy - 46(42-46)<2n>XY, t(1;7)(p34;q35), carries t(1;7) effecting LCK-TRB@ (LCK-TCRB) fusion
	CEM-CCRF	T lymphoblast	Acute Lymphoblastic Leukemia (ALL)	4	NKX2-5	Human near-tetraploid karyotype with extensive subclonal variation - 90(88-101)<4n>XX, -X, -X, +20, +20, t(8;9)(p11;p24)x2, der(9)del(9)(p21-22)del(9)(q11q13-21)x2 - sideline with +5, +21, add(13)(q3?3), del(16)(q12)
	JURKAT	T lymphoblast	Acute T cell Leukemia	-	IL-2	Human flat-moded hypotetraploid karyotype with 7.8% polyploidy - 87(78-91)<4n>XX, -Y, -Y, -5, -16, -17, -22, add(2)(p21)/del(2)(p23)x2 - sideline with additional der(5)t(5;10)(q11;p15), del(9)(p11)
	KE-37	T cell leukemia	Acute Lymphoblastic Leukemia (ALL)	27	-	Human flat-moded hypotetraploid karyotype - 91(86-92)<4n>XXYY, +8, -14, -14, t(7;12)(q32-33;p12-13)x2, der(8)t(8;14)(q24;q11)x4, der(14)t(8;14)(q24;q11)x2 - resembles published karyotype - carries 4 copies of der(8)t(8;14) associated with T-ALL - normal ch 14 present
	HPB-ALL	T cell leukemia	ALL and thymoma	14	TLX3	Pseudodiploid human karyotype with 8% polyploidy - 46<2n>XY, der(1)t(1;16)(q22;p11-12)add(16)(p13), del(2)(p24), del(3)(p11), der(5)t(1;5)(q22-24;q32-33), r(16)(?p12?q12) - sideline with -3 instead of del(3)
	P12-ICHIKAWA	T cell leukemia	Acute Lymphoblastic Leukemia (ALL)	7		Human flat-moded hypotetraploid karyotype with 1.6% polyploidy - 82-84<4n>XX, -Y, -Y, -2, +6, -9, -9, -10, -14, +20, -21, -21, -22, -22, +mar, der(2;9)(p10;q10), del(4)(q25), der(10;22)(q10;q10), add(19)(q13) - sideline with N4, add(8)(p1?)
	PEER	T cell leukemia	T cell acute lymphoblastic leukemia (T-ALL)	4	NKX2-5 and MEF2C	Human pseudodiploid karyotype with 7% polyploidy - 46(42-47)<2n>XX, der(4)?dup ins(4;4)(?p11;?q21q25), del(5)(q22q31), del(6)(q13q22), del(9)(p11p22), del(9)(q22) - resembles published karyotype - 5q-, 6q-, 9p- and 9q-
