# Supplementary material for: Deregulation of linc-PINT in acute lymphoblastic leukemia is implicated in abnormal proliferation of leukemic cells
Source: Oncotarget. 2018 Feb 5;9(16):12842–52. doi: 10.18632/oncotarget.24401 (PMC5849178; doi:10.18632/oncotarget.24401)
Supplement: Supplementary file 3 [file oncotarget-09-12842-s003.xlsx]

## Sheet: Sheet1
Table S2. Characteristics of ALL primary patient samples used in this study. ND: No determined. +: positive for the analysis. -: negative for the analysis.
Patient	Gender	DOB	Diagnosis	Karyotype	BCR-ABL1	MLL-AF4	E2A/PBX1	TEL-AML1	TCRgamma
1	Female	2001-04-07	B-ALL	47,X,-X,-12,-20,add(21)(q22)x2,+4mar [63%] 46,XX [37%]	-	-	-	-
2	Male		B-ALL	46,XY[30]	-
3	Female		B-ALL	ND	-
4	Male	2002-01-25	B-ALL	46,XY,-10,add(12)(p13),+mar [12]				+
5	Male		B-ALL	ND	-	-	-	-
6	Female		B-ALL	46,XX[30]	-	-	-	-
7	Male	1982-04-02	B-ALL	ND	+	-	-	-
8	Female		B-ALL	53,XX,+2,+4,t(9;22)(q34;q11.2),+14,+14,+del(22)(q11.2),+2 mar [14] 46,XX [36]	+
9	Male		B-ALL	ND	-	-	-	-
10	Male	2006-04-12	B-ALL	ND				+
11	Male	1994-11-18	B-ALL	46,XY[30]				+
12	Female	1998-12-23	B-ALL	46,XX [5]				+
13	Female	1960-02-01	B-ALL	46,XX,15ph+c [30]	-	-	-	-
14	Male		B-ALL	ND	-	-	-	-
15	Male	1945-10-19	B-ALL	46,XY,t(9;22)(q34;q11.2)[9] 46,XY[41]	+
16	Male		B-ALL	46,XY[30]	-	-	-	-
17	Male	2006-01-06	B-ALL	56,XY,+X,+4,+5,+6,+8,+10,+14,+17,+18,add(19)(p13),+21[13] 46,XY[37]	-	-	-	-
18	Male	1996-08-14	B-ALL	46,XY,t(2;9)(q31;p21),t(9;22)(q34;q11.2)[31] 46,XY[19]	+
19	Male		B-ALL	ND	-	-	-	-
20	Male	2001-11-02	B-ALL	ND		+
21	Female	1951-03-17	B-ALL	38,X,-X,-3,-7,-13,-15,-16,-17,-20[26] 38,X,-X,del(2)(p12)-3,-7,-13,-15,-16,-17,-20[21] 46,XX[3]	-
22	Female	1940-02-11	B-ALL	63,XX,+X,+1,+2,+5,+8,+11,+12,+14,-15,+18,+19,+19,+21,+21,+22,+22,+3mar[14]/ 46,XX[36]	-	-	-	-
23	Male	1988-03-01	ALL	ND	+
24	Female	2008-11-15	B-ALL	46,XX[30]	-	-	-	-
25	Male	2007-09-30	B-ALL	ND	-	-	-	-
26	Male	2009-08-22	B-ALL	46,XY[30]	-	-	-	+
27	Female		B-ALL	ND			+
28	Female		ALL	ND				+
29	Male		T-ALL	46,XY[60]
30	Male		T-ALL	46,XY[30]
31	Female	1928-08-03	LAL T	46,XX [3%] 45,XX,-7,t(9;22)(q34;q11.2) [97%]	+
32	Female	2002-03-04	T-ALL	ND	-	-	-	-	+ monoclonal
33	Male	2003-12-28	ALL	92<4n>,XXYY[97]/ 46,XY[3]	-	-	-	-
34	Male		T-ALL	ND	-	-	-	-	+ monoclonal
35	Female	2010-12-17	T-ALL	92,<4n>,XXXX,-1,+17,+17[23] 47,XX,+17[27]	-	-	-	-
36	Male		ALL	ND	-				+ biclonal
37	Male	1991-01-07	Biphenotypic ALL	48,XY,-7,+8,+r,+mar[19] 46,XY[11]	-				+ monoclonal
