# Supplementary material for: Deregulation of linc-PINT in acute lymphoblastic leukemia is implicated in abnormal proliferation of leukemic cells
Source: Oncotarget. 2018 Feb 5;9(16):12842–52. doi: 10.18632/oncotarget.24401 (PMC5849178; doi:10.18632/oncotarget.24401)
Supplement: Supplementary file 4 [file oncotarget-09-12842-s004.xlsx]

## Sheet: Supp Table 1
Table S3. Oligonucleotides used in this study. Database used for gene names is indicated. G19, Encode; MiT, mitranscriptome.
Probe name	Gene name	Forward primer	Reverse primer
lincRNA:chr7:130626518-130792822_R	LINC-PINT	GGAAAATGGAAGAAACGGAGA	CCCTCTTCCTGGCTCGTT
lincRNA:chr14:101296681-101298460_F	MEG3	CCGGACCCAAGTCTTCTTC	CCACATTCGAGGTCCCTTC
linc chr12:10727858-10733027_F	G016922 (MiT)	AGGTCAAATGAAACACAGCTGGA	CTAGATGCTGCTTGTTTCACC
linc chr8:126934551-126963394_R	LINC00861 (G19)	AGGACTTCACAGTCTACAGGAAAGG	AATTCTGCAGTTATTTGTTTAACTA
lincRNA:chr6:80256857-80257505_F	G071770 (MiT)	TTTCAATGATGAGACTCTGGAGTT	CTAATCACTGCTTTCAACTATG
lincRNA:chr2:165509129-165519404_R	G046706 (MiT)	AGTTTTCTAAAAGGTGTAGTGGAGA	TCCTCCCTGTTTTCCCTTTCATTA
lincRNA:chr18:59244297-59295311_R	RP11-879F14.3 (G19)	CCAGAAAGCGATAGAACTTTGAAA	TTAGAGGTAGCTAGGAAATATATA
lincRNA:chr2:102600227-102601998_F	LINC01127 (RefSeq)	ATCTCCTTCTGGGACCAAATTCCAAAT	CGTTTTTGGTTTGTTTTTTCTTT
lincRNA:chr6:147172226-147237021_R	STXBP5-AS1 (G19)	CTGGTCCAAACATGAAAGAATTCCCA	TTGAATATGTTTCAATCAATCTTG
lincRNA:chr7:22611226-22701411_R	G074897 (MiT)	TGGGGTGAGGGTATCTATTGCATC	CTTTCAACTTCCTTTTATTACCAT
lincRNA:chr7:79088181-79089327_F	MAGI2-AS3 (G19)	CAAAATGTACTTATCCATGAAGCT	GGCTCTTGAAGACACTGGTTTCTT
lincRNA:chr8:126718218-126979293_R	G082883 (MiT)	AACTCCCCACACCAAATTGCTGTTG	TGATAAGCGCAAGAGTGCATGTG
lincRNA:chr16:54952928-54957538_R	CRNDE (G19)	AAAATCCTCAGTTGTCACGCAGAAG	AAACTGGCAATCAAATACAGCTTA
lincRNA:chr3:108262135-108268435_R	G056969 (MiT)	CACGAAGGAAGACAGCTCT	TGGTCCTGTCAGCTGGGTTGCCAATTT
lincRNA:chr22:35825875-35834175_F	G053567 (MiT)	TGCATGTGTGAAGACACCAGAG	AGGAATCAAGTCCCACCAGCACCA
lincRNA:chr1:234861147-234867390_F	RP4-781K5.8 (G19) · LINC01132 (RefSeq)	ATCTCATTCTTTCACCATCAAAGGG	TTCTGCTCCTGCTGGCACTACTGC
	HMOX1	CTTTCAGAAGGGCCAGGTGA	CTCTCCTTGTTGCGCTCAA
	GUSB	GAAAATATGTGGTTGGAGAGCTCATT	CCGAGTGAAGATCCCCTTTTTA
