# Supplementary material for: Deregulation of linc-PINT in acute lymphoblastic leukemia is implicated in abnormal proliferation of leukemic cells
Source: Oncotarget. 2018 Feb 5;9(16):12842–52. doi: 10.18632/oncotarget.24401 (PMC5849178; doi:10.18632/oncotarget.24401)
Supplement: Supplementary file 5 [file oncotarget-09-12842-s005.xlsx]

## Sheet: Supp Table 2
Table S4. List of lncRNAs deregulated in ALL. Validated candidates are highlighted. Database used for gene names is indicated. G19, Encode; MiT, mitranscriptome.
Probe name	Probe sequence	Gene names	Log FC	B	Notes
lincRNA:chr14:92223102-92223962_R	CTTAATATGAGGGTGTACAAACTTTTGTTGTCTTAAATAAAGATTGACATGTCAAATCTG	RP11-747H7.3(G19)	-9.21076	9.95448
lincRNA:chr14:92223102-92226142_R	TTAACCCTGTTTTAACCAATTAGAAATCTATCTACTTGAATTATGTTCATTCTCTTCCCT	RP11-747H7.3(G19)	-9.12146	9.95296
lincRNA:chr5:14611325-14616925_F	CTGGTGAAAATGGTGTTTGTTGTAACATCTTGGTATCATTGTGGGTAAGTAGAACAAATA	FAM105A (Protein coding)	-7.30026	9.41721
lincRNA:chr12:10727858-10733027_F	ATCAGGTCAAATGAAACACAGCTGGAACACATAATAGGTGAAACAAGCAGCATCTAGCAT	G016922 (MiT)	-8.22941	8.70965	Validated
lincRNA:chr8:126934551-126963394_R	TCAAGGACTTCACAGTCTACAGGAAAGGGATATAGTTAAACAAATAACTGCAGAATTGGA	LINC00861 (G19)	-7.6387	8.29851	Validated
lincRNA:chr2:165509129-165519404_R	CTGAGTTTTCTAAAAGGTGTAGTGGAGAGGGCCTAATGAAAGGGAAAACAGGGAGGATAA	G046706 (MiT)	-7.63202	7.5789	Validated
lincRNA:chr18:59244297-59295311_R	GTCCCAGAAAGCGATAGAACTTTGAAAGCAGCTATATATTTCCTAGCTACCTCTAAAAAA	RP11-879F14.3(G19)	-6.90177	7.32811	Validated
lincRNA:chr7:77037-80843_F	TCAGTCATCCTGGGACTGGGTGTCGTGGAAGAAGGTGACACCAGGCAGAAACCAAGAGCA	AC093627.8(G19)	-8.43326	6.67484
lincRNA:chr7:79088181-79089327_F	AGACAAAATGTACTTATCCATGAAGCTGAGGTTAAGAAACCAGTGTCTTCAAGAGCCAGG	MAGI2-AS3	-5.52587	6.40017	Validated
lincRNA:chr8:126718218-126979293_R	GAGAACTCCCCACACCAAATTGCTGTTGCAGGCACACATGCACTCTTGCGCTTATCAACC	G082883 (MiT)	-6.22454	6.36155	Validated
lincRNA:chr12:32643656-32644083_F	AGTTCACCAGTGTGGAGACCTTTTGCCCTGCCTGATTTGTTTTGTTTTGTTTTACTCACT	FGD4 (Protein coding)	-5.76166	6.35297
lincRNA:chr18:59273300-59274144_R	GACTGACGACAAGAAGGCTCTTCGTCCCTGTTTTTGAAATAAACATGGGTATAATCTGAA	RP11-879F14.2(G19)	-8.90231	6.30032
lincRNA:chr14:92224252-92224737_R	TTAAGAGTTCTGGATACCTGAATTAATATTGCCATTGGAATGCCACTTTTACTTTTGGAG	RP11-747H7.3(G19)	-9.72842	6.26597
lincRNA:chr6:80256857-80257505_F	ATGTTTCAATGATGAGACTCTGGAGTTCCCCTATGCATAGTTGAAAGCAGTGATTAGAAA	G071770 (MiT)	-5.54461	6.21616	Validated
lincRNA:chr16:54952928-54957538_R	ATTAAAATCCTCAGTTGTCACGCAGAAGAAGGTTAAGCTGTATTTGATTGCCAGTTTTAC	CRNDE	8.16954	6.13363	Validated
lincRNA:chr14:101430757-101433381_F	GAGTGTTACTGGGTTTTGTGAATCACGGGCCTTGAAAGTATTATTAATGAATAAATGACA	AL132709.8 (G19)·ENSG00000232018	-5.27699	6.09734
lincRNA:chr6:73983629-73998029_R	AATTGGCTCCCTCAGATCCTGGCTAGCCAGTACAAGGCCTCAGCAGTGCACAGATCCCAT	KHDC1 (Protein coding)	4.10692	6.05115
lincRNA:chr14:92220122-92237072_F	AACATATTGTGACCTTACAGAGAATCAGCAAGTCTTTAAAATATAATACTGTTATAAGAT	NA	-8.12095	6.01876
lincRNA:chr6:73984810-74020088_R	TGAAACAGTCTCAGAATACGGAGTCCTGATCTTCATTTATGGATGGCCCTTTCTCCAGAC	KHDC1 (Protein coding)	4.51439	5.97991
lincRNA:chr6:73985181-74019878_R	TACTACTCGTGCCTTAGCGCACCCTTACTTTCCCAGGCCAGAAACGCGAAATGCTGTCGG	KHDC1 (Protein coding)	4.84667	5.61239
lincRNA:chr7:79099906-79100510_F	AGACAAAATGTACTTATCCATGAAGCTGAGGTTAAGAAACCAGTGTCTTCAAGAGCCAGG	MAGI2-AS3	-4.94873	5.60021
lincRNA:chr7:7928975-7996750_R	ATTCCTGAAGATCAGCATGATCCCTCAGCTGAACTCAAAAGCCATCAAAGACCTTGCCTT	ENSG00000214998 (Pseudogene)	5.4352	5.59585
lincRNA:chr7:22611226-22701411_R	GAATGGGGTGAGGGTATCTATTGCATCTATTTTATGGTAATAAAAGGAAGTTGAAAGTTC	G074897 (MiT)	-6.56076	5.55714	Validated
lincRNA:chr16:54952774-54959098_R	GACTCATTGTGAGTGCTAGTTCTCTTGTAGGATGCCACTGGAAATGTTGAAATGAAAAAT	CRNDE	7.89925	5.48985
lincRNA:chr6:147172226-147237021_R	ATCCTGGTCCAAACATGAAAGAATTCCCAACATCAAGATTGATTGAAACATATTCAATGG	STXBP5-AS1	-4.44585	5.31919	Validated
lincRNA:chr12:32597733-32653233_F	CAGTGTGGAGACCTTTTGCCCTGCCTGATTTGTTTTGTTTTGTTTTACTCACTCTTTTCA	FGD4 (Protein coding)	-5.71368	5.31584
lincRNA:chr6:73983885-74019338_R	GCCAGTCCAGGTGGCGCTCGCATGGTAGGGTGCATGAACCTGTGTTGGAGTACAGGCCTT	KHDC1 (Protein coding)	4.11266	5.18537
lincRNA:chr7:143193413-143193865_F	GCTTTGGTCTTTTCTCATAAATGACTTAGGGGAAAACACTTAATGAGGATGAGTAACTAA	EPHA1-AS1	-7.40436	4.90004
lincRNA:chr1:177994047-177994786_R	GTACCGTAGGGGAATTTTCATACTGGGCTACAGAATACTTATGCATTTTTGTAGTTTATT	RP11-568K15.1 (G19)·RP4-798P15.3 (G19)·LOC730102(RefSeq)	-4.74915	4.84424
lincRNA:chr14:92220122-92237072_R	GTTAAGAGTTCTGGATACCTGAATTAATATTGCCATTGGAATGCCACTTTTACTTTTGGA	RP11-747H7.3(G19)	-9.55497	4.77107
lincRNA:chr2:102600227-102601998_F	CTTATCTCCTTCTGGGACCAAATTCCAAATTCCTAAAGAAAAAACAAACCAAAAACGGAT	LINC01127(G19)	-5.92693	4.55312	Validated
lincRNA:chr20:58621005-58621471_F	AACACATGCTGGTTGCATGAGGAAGTGGAAGGAAAATTTATTGCCTAACAAAATAGCCAT	G051193(MiT)	-4.70077	4.50281
lincRNA:chr9:132092579-132108579_F	TTCTTTCCCTGAGGACCATCTGGAGTGGACGCGTGCACTACCCCTCTCTGAATACACCCT	LINC01503	-3.99681	4.44171
lincRNA:chr4:108746776-108807351_F	AAGGACCTGCCAGAGACTGGGAGTGTTGACTGCTGCAAGGACCAAGGTGGGAATTGCTGT	SGMS2 (Protein coding)	-6.359	4.17692
lincRNA:chr9:132099201-132104322_F	AGAATGCGCTGGGTGGTGAGCCTGGGGACGAATGCAGAGCCCTAGGTCTCCTCTCCAGAA	LINC01503	-3.65219	4.03396
lincRNA:chr18:59273343-59274112_R	AAGCGCTCATAAATCCCTTCTGGGGCCAGAGCCGGTTTCACAAGCTGCAGGATTTGGGTG	RP11-879F14.2(G19)	-8.24328	4.02349
lincRNA:chr7:130626518-130792822_R	AGGGAAATTCTCAAGAATACGCTCTACAAATCTACGTGCGCATCATTTTCACCTCGCGTC	Linc-PINT	-4.7985	3.96352	Validated
lincRNA:chr1:26210671-26219098_R	GTCAGGCAGTGAAGTCGGAAAAATGATCTCTTCTGTATAGGGAGAAAATAAAAGTTTAAA	STNN1 (Protein coding)	3.51967	3.82993
lincRNA:chr2:102600225-102602007_F	CTCCTTCTGGGACCAAATTCCAAATTCCTAAAGAAAAAACAAACCAAAAACGGATATGAT	LINC01127(G19)	-5.45368	3.82124
lincRNA:chr6:126693482-126703082_F	CAGAGCACTTTGGGTTCATAAAACAGGGAATGGTAATTAATCTTATGTGGAAGGTATAAC	CENPW (Protein coding)	4.32375	3.7595
lincRNA:chr14:101296681-101298460_F	CATTCATGGGAAAATACAACTGGAGGCACCACTAGATTTTCGTATACATTAGGTTCCCAC	MEG3	-6.73073	3.63709	Validated
lincRNA:chr9:132101068-132104183_F	ATGACCGTGTGGAGAAAGTTCTTTCCCTGAGGACCATCTGGAGTGGACGCGTGCACTACC	LINC01503	-6.04742	3.56527
lincRNA:chr16:50682543-50683160_F	TCCAGAATCCCTGGGCCACTTTTAGCAGTCAGATTCGTCTAATCCTCCTTTAAAGATGGT	RP11-401P9.4(G19)·ENSG00000261685	-3.10127	3.5414
lincRNA:chr9:132101071-132104195_F	GAAAGTTCTTTCCCTGAGGACCATCTGGAGTGGACGCGTGCACTACCCCTCTCTGAATAC	LINC01503	-4.12415	3.526
lincRNA:chr7:22666693-22667114_R	GAACATTTGGCAGAAATTCAGGAAATGGCCCTTGAGCATTTTGGTATGTGTAAATCCAAG	G074907(MiT)	-4.58053	3.44276
lincRNA:chr16:54953047-54954528_F	ATGTTCTTTGCATCTAGATTGAAACACATCACAGGAAATTTCAAAGACCAACGGCTGAAT	CRNDE	4.28387	3.41702
lincRNA:chr3:114031960-114042235_F	CCTTTCCTACTGTGCCAGAACCTTCAAAACTGTCACTTTGAGTTCCAGAAGAGTCCTTCA	G057118(MiT)	-2.57129	3.36645
lincRNA:chr8:43518693-43531493_R	CAAGTTTGCCTTAGCACGAGTGACCACAGTTTAATAGACCACACACATCATTTAACCTGC	NA	2.24946	3.25297
lincRNA:chr3:108262135-108268435_R	CCCACGAAGGAAGACAGCTCTGCTGAACTCAAATTGGCAACCCAGCTGACAGGACCAGTA	G056969 (MiT)	2.78537	3.24873	Validated
lincRNA:chr16:54944999-54962708_R	TTCTTTTGTATAGACAGGTCTCTAGCCTCTTTGGTGTGGACACTGTGAAGGGGTACATCT	G031149 (MiT)	5.67412	3.2098
lincRNA:chr6:107194959-107220168_F	GATAATAACTTTTCCCTCAGCATAATTCTGCCCCACCCTAAAACAGCACTGTGTCTGGTG	G072364(MiT)	2.85475	3.12619
lincRNA:chr2:165508379-165527004_R	GCAGCACCAGAGAAACTGCAGTACTACAGACAGACATCAGAGAGAGCAAGAGATGACAAG	G046706 (MiT)	-4.7991	3.08119
lincRNA:chr1:173831852-173837251_F	GCGCCCCAAAACCCGCAACATTCGCAAAGATAAAACATACCTCACAGGAGTCGACTCCTA	G005557 (MiT)	3.36651	3.01043
lincRNA:chr4:80413569-80497601_F	CAATGGGTGCTGCCTGTGTGTTCCTTCCCCTAAGCTTTAAACTCAACTGATATTAAAGGT	LINC00989(G19)	-3.75699	2.98716
lincRNA:chr8:128173829-128181225_F	GCTGCACTGAAGAGCTTCCTTCCTGGCTTGTGTCTCCAAAAGGGGATACGATGGCAAGGT	G082924(G19)	-2.63051	2.88442
lincRNA:chr6:86386083-86388435_R	CTGTTAATCATTGTCTTTCTCCCCCTCCCACAACTTCTGCATAAAATTTTAAGATCTGTG	SNHG5	2.34814	2.83121
lincRNA:chr1:26210752-26219046_R	ACAACCACTTACAGACTTCACAACCTCCTCCTGTAGATACCAAAGGGATTTTAGGATCAC	STNN1 (Protein coding)	3.01574	2.76067
lincRNA:chr4:2463252-2468502_R	AGTGCAACGTTGGCGCTCAAGAATCCTGGCCACTTCCCCAGCCAAACGTACACTCACAGT	NA	2.14058	2.70374
lincRNA:chr10:118588285-118590480_R	TTCTCTCTTAAAAATGCAACATTCTGACAGCATGTGGAGGCTTGGATGGAAACACGGTAA	RP11-539I5.1(G19)·ENSG00000225302.2·G011492(MiT)	-4.45644	2.67259
lincRNA:chr11:2016408-2017024_F	GGCGCTGCTGTTCCGATGGTGTCTTTGATGTTGGGCTGATGAGGTCTGGTTCCTCTAGCT	H19 (RefSeq) (Protein coding)	2.14535	2.60052
lincRNA:chr2:165531204-165538379_R	TGCCAAAATCCAAGTCTGATTTTGATGGGATTCTGGCTCTAGACTCGTGGCAGAAAAAGG	G046706 (MiT)	-5.6437	2.54081
lincRNA:chr2:107313487-107315124_F	AGTGGTGGACTTGCCCGAATCTATGTGTCCAATGACGACAATGTTGGTATGAGTCTTTTC	ENSG00000214199 (Pseudogene)	3.06638	2.50296
lincRNA:chr3:37886971-37901921_R	TATTTAGTGTCTTTCTGACTCCCTGATGGCCCTTGGTAAGAGAAAAGAAGGAGGGTGGTT	ITGA9-AS1(RefSeq)	2.16918	2.40092
lincRNA:chr7:22611311-22612083_R	ATACAGAGAAGTCTAAGGAGGGATAGGGTGAGTCTGGGATGGGCTGTGGATTAGGCACCA	G074897 (MiT)	-3.607	2.36565
lincRNA:chr9:132094578-132101180_F	TTGGGGCATGATTTTCAACAGAGGGAGGATTCTGGGCATGTTTTCCTTTGGAAGTCTCAC	LINC01503	-2.96284	2.33812
lincRNA:chr15:42751108-42768733_F	TCATAAAGCCTCAGATTCTCCCTCTTCCATTATTACCTTTTTTGAGCTGTACACGATGTG	NA	2.08362	2.31957
lincRNA:chr1:234861147-234867390_F	TTGATCTCATTCTTTCACCATCAAAGGGGAATGCAGTAGTGCCAGCAGGAGCAGAAAAAA	RP4-781K5.8 (G19) · LINC01132 (RefSeq)	3.12433	2.29376	Validated
lincRNA:chr2:20783219-20795366_R	CCCAGCTTCAAGGTGGCTGTGCTCTGTTGTGAAAGATGTCTGATCTTTCCCGCCAAAAAA	RP11-130L8.2(G19)·ENSG00000269976	-3.08063	2.1394
lincRNA:chr2:64455559-64478475_F	AGACGAATGGACTTTTCTGAGGCAGGGCCCAGGAGCTGTAATTCGAGGGGCCTCAGATCT	AC074289.1(G19)·LOC100507006(RefSeq)	-2.29795	2.12996
lincRNA:chr22:35825875-35834175_F	ATGTGCATGTGTGAAGACACCAGAGGCTCCTCCTGGTGCTGGTGGGACTTGATTCCTCAG	G053567(MiT)	2.43616	2.05912	Non validated
lincRNA:chr16:54944999-54959642_R	CACCCTATCAACGTCTGTATCACAACCCCATTCTTAATAATAGTTTCTTCACATTAGAAA	NA	5.74328	2.03313
